# Supplementary material for: HD-SiO2/SiO2 Sol@PDMS Superhydrophobic Coating with Good Durability and Anti-Corrosion for Protection of Al Sheets
Source: Materials (Basel). 2023 May 5;16(9):3532. doi: 10.3390/ma16093532 (PMC10180274; doi:10.3390/ma16093532)
Supplement: Supplementary file 1 [file materials-16-03532-s001.zip]

Archive with 1 entries (1 files):
- materials-2329461-supplementary.docx
